# Supplementary material for: Bioelectrical Impedance Analysis Derived-Phase Angle as a Pragmatic Tool to Detect Protein Energy Wasting among Multi-Ethnic Hemodialysis Patients
Source: Diagnostics (Basel). 2021 Sep 23;11(10):1745. doi: 10.3390/diagnostics11101745 (PMC8534349; doi:10.3390/diagnostics11101745)
Supplement: Supplementary file 1 [file diagnostics-11-01745-s001.zip]

Archive with 9 entries (9 files):
- Supplementary Material Figure S1.pdf
- Supplementary Material Figure S2.pdf
- Supplementary Material Figure S3.pdf
- Supplementary Material Figure S4.pdf
- Supplementary Material Table S1.pdf
- Supplementary Material Table S2.pdf
- Supplementary Material Table S3.pdf
- Supplementary Material Table S4 .pdf
- Supplementary Material Table S5.pdf
